# Supplementary material for: Postbiotics Prepared Using Lactobacillus paracasei CCFM1224 Prevent Nonalcoholic Fatty Liver Disease by Modulating the Gut Microbiota and Liver Metabolism
Source: Int J Mol Sci. 2022 Nov 4;23(21):13522. doi: 10.3390/ijms232113522 (PMC9653709; doi:10.3390/ijms232113522)
Supplement: Supplementary file 1 [file ijms-23-13522-s001.zip]

Archive with 1 entries (1 files):
- ijms-1963357-supplementary.pdf
